# Supplementary material for: The Outcome of COVID-19 Lockdown on Changes in Body Mass Index and Lifestyle among Croatian Schoolchildren: A Cross-Sectional Study
Source: Nutrients. 2021 Oct 26;13(11):3788. doi: 10.3390/nu13113788 (PMC8624838; doi:10.3390/nu13113788)
Supplement: Supplementary file 1 [file nutrients-13-03788-s001.zip]

Archive with 1 entries (1 files):
- nutrients-1408685-supplementary.pdf
